# Supplementary material for: Novel Cryopreservation Approach Providing Off-the-Shelf Availability of Human Multipotent Mesenchymal Stromal Cells for Clinical Applications
Source: Stem Cells Int. 2019 Nov 22;2019:4150690. doi: 10.1155/2019/4150690 (PMC6907044; doi:10.1155/2019/4150690)
Supplement: Supplementary Materials — Figure S1: macroscopic images of wound closure. Figure S2: overall study design and achieved results. Supplementary file 1: the detection of murine GFP+ MSCs within the full-thickness skin excision wounds in mice. [file 4150690.f1.zip]

Archive with 3 entries (3 files):
- 4150690.f1.pdf
- Figure_S1.jpg
- Figure_S2.jpg
